# Supplementary material for: Neurofibromin controls macropinocytosis and phagocytosis in Dictyostelium
Source: eLife. 2015 Mar 27;4:e04940. doi: 10.7554/eLife.04940 (PMC4374526; doi:10.7554/eLife.04940)
Supplement: Figure 2—source data 1. — DOI: http://dx.doi.org/10.7554/eLife.04940.009 [file elife04940s001.xls]

## Sheet: Sheet1
Species	Taxonomic group	Accession number
Dictyostelium fasciculatum	Amoebozoa	XP_004358157
Takifugu rubripes	Metazoa	AAD15839
Batrachochytrium dendrobatidis	Fungi	EGF81694
Trichomonas vaginalis	Metamonada	XP_001322811
Naegleria gruberi	Heterolobosea	XP_002671593
Trypanosoma cruzi	Euglenozoa	(XP_819308)
Phytophthora infestans	Stramenopiles	(XP_002906407)
Reticulomyxa filosa	Rhizaria	(ETO28351)
Tetrahymena thermophila	Alveolata	(EAR93536)
Accession numbers of examples in various groups of eukaryotes are given, in brackets for representative RasGAPs in clades that possess no known NF1 orthologues.
