# Supplementary material for: Neurofibromin controls macropinocytosis and phagocytosis in Dictyostelium
Source: eLife. 2015 Mar 27;4:e04940. doi: 10.7554/eLife.04940 (PMC4374526; doi:10.7554/eLife.04940)
Supplement: Source code 1. — MatLab script for quantification of active regions of the cell perimeter. DOI: http://dx.doi.org/10.7554/eLife.04940.032 [file elife04940s002.m]

function find_patch(mean_cytosol, stdv_cytosol, membrane_pixel_list)

   %the idea is to extract the following parameters for the cell:
   % 1) Fraction of perimeter that is a patch
   % 2) The number of patches
   %
   %and also a list with some characteristics of each patch, namely
   % 1) size of the patch (pixels)
   % 2) mean intensity of the patch
   % 3) mean intensity of the patch (expressed as fold-enrichment over cytosol)

   %the function takes the following input:

   %mean_cytosol = the mean pixel intensity of the cytosol
   %stdv_cytosol = the standard deviation of the pixel intensity of the cytosol
   %membrane_pixel_list = a vector with all the pixel values along the cell membrane

   %These values can be obtained in various ways
   %We have semi-automated this in using a much more extensive MatLab
   %script (~2000 lines code) that can be obtained on request
   
   patch_treshold_stds = 3; %The number of standard deviations the membrane value should be higher than the cytosol in order to be counted as a patch.
   minimum_patch_size = 3; %this value sets the minimum patch size.
   
   %initialise all values
   patch_list = [];

   is_patch = false;
   patch_size = 0;
   patch_cum_value = 0;
   number_of_patches = 0;

   start_patch = false;
   start_patch_size = 0;
   start_patch_cum_value = 0;

   patch_treshold = mean_cytosol + (patch_treshold_stds * stdv_cytosol);

   %the simplest way to extract the data is by a loop
   for j = 1:numel(membrane_pixel_list)

      if membrane_pixel_list(j) > patch_treshold

         is_patch = true;
         patch_size = patch_size + 1;
         patch_cum_value = patch_cum_value + membrane_pixel_list(j);

         if j == 1
            start_patch = true;
         end

      else

         if is_patch == true

            if start_patch == true

               start_patch_size = patch_size;
               start_patch_cum_value = patch_cum_value;
               start_patch = false;

            else

               if patch_size > minimum_patch_size

                  patch_value = patch_cum_value / patch_size;
                  patch_relative_value = patch_value / mean_cytosol;

                  patch_list = [patch_list ; patch_size, patch_value, patch_relative_value];

                  number_of_patches = number_of_patches + 1;
               end

            end

            is_patch = false;
            patch_size = 0;
            patch_cum_value = 0;

         end

      end

   end

   %just in case we started or ended with a patch
   if start_patch_size + patch_size > minimum_patch_size

      patch_value = (start_patch_cum_value + patch_cum_value) / (start_patch_size + patch_size);
      patch_relative_value = patch_value / mean_cytosol;

      patch_list = [patch_list ; patch_size, patch_value, patch_relative_value];

      number_of_patches = number_of_patches + 1;

   end

   percentage_perimeter = sum(membrane_pixel_list > patch_treshold) / numel(membrane_pixel_list);

   %Then write the extracted values to the workspace
   assignin('base', 'number_of_patches', number_of_patches);
   assignin('base', 'percentage_perimeter', percentage_perimeter);
   assignin('base', 'patch_list', patch_list);

   %Also make a graph showing the membrane pixel list, the mean cytosol
   %intensity (green) and the patch threshold (red) for verification
   %purposes
   figure;
   plot(membrane_pixel_list);
   hold on
      plot([1 numel(membrane_pixel_list)],[mean_cytosol mean_cytosol], 'g');
      plot([1 numel(membrane_pixel_list)],[patch_treshold patch_treshold], 'r');
   hold off
   
end
